# Supplementary material for: Cross-National Associations between Age at Marriage and Intimate Partner Violence among Young Women: An Analysis of Demographic and Health Surveys from 48 Countries
Source: Int J Environ Res Public Health. 2023 Feb 12;20(4):3218. doi: 10.3390/ijerph20043218 (PMC9967946; doi:10.3390/ijerph20043218)
Supplement: Supplementary file 1 [file ijerph-20-03218-s001.zip]

Archive with 1 entries (1 files):
- ijerph-2097927-supplementary.pdf
